# Supplementary material for: Semantic Self-Images and Well-Being in Young and Older Adults: Does the Accessibility Matter?
Source: Brain Sci. 2022 May 31;12(6):716. doi: 10.3390/brainsci12060716 (PMC9221324; doi:10.3390/brainsci12060716)
Supplement: Supplementary file 1 [file brainsci-12-00716-s001.zip]

Archive with 1 entries (1 files):
- brainsci-1732651-supplementary.pdf
